# Supplementary material for: A quest for universal anti-SARS-CoV-2 T cell assay: systematic review, meta-analysis, and experimental validation
Source: NPJ Vaccines. 2024 Jan 2;9:3. doi: 10.1038/s41541-023-00794-9 (PMC10762233; doi:10.1038/s41541-023-00794-9)
Supplement: Supplementary file 2 — Supplementary Data 1 [file 41541_2023_794_MOESM2_ESM.xlsx]

## Sheet: Supplementary Data 1
Supplementary Data 1: Results from assays investigating T cell-mediated immunity to SARS-CoV-2 spike protein by AIM assay in which OX40 and CD137, CD69 and CD137 were used to measure spike-specific CD4+ and CD8+ T cells response respectively.
Vaccinated Cohort
Volunteer Characteristic	Type of Exposure	Health Status	Time after exposure	Stimulant	Central Tendency Type	CD4 Markers Used	Lowest	Central Tendency	Highest		CD8 Markers Used	Lowest	Quantification	Highest	Reference
Vaccinated (mRNA-1273)		Healthy	Not Mentioned	Spike	GM	OX40, CD137		0.4			CD69, CD137		0.3		26
Vaccinated (BNT162b2)		Healthy	Not Mentioned	Spike	GM	OX40, CD137		0.2			CD69, CD137		0.2		26
Vaccinated (Ad26.COV2.S)		Healthy	Not Mentioned	Spike	GM	OX40, CD137		0.15			CD69, CD137		0.125		26
Vaccinated (mRNA-1273)		Healthy	2 Weeks After 1st Dose	Spike	GM	OX40, CD137		0.25			CD69, CD137		0.3		26
Vaccinated (BNT162b2)		Healthy	2 Weeks After 1st Dose	Spike	GM	OX40, CD137		0.2			CD69, CD137		0.2		26
Vaccinated (Ad26.COV2.S)		Healthy	2 Weeks After 1st Dose	Spike	GM	OX40, CD137		0.125			CD69, CD137		0.1		26
Vaccinated (Mixed)		Healthy	3.5 months after initial course	Spike	GM	OX40, CD137		0.2			CD69, CD137		0.2		26
Vaccinated (mRNA Vaccines)		Healthy	5-6 months after initial course	Spike	GM	OX40, CD137		0.25			CD69, CD137		0.1		26
Vaccinated (mRNA-1273)		Healthy	6 months after initial course	Spike	GM±GSD % Positive Cells	OX40, CD137	0.23	0.45	0.9		CD69, CD137	0.02	0.1	0.4	20
Vaccinated (BNT162b2)		Healthy	6 months after initial course	Spike	GM±GSD % Positive Cells	OX40, CD137	0.1	0.25	0.57		CD69, CD137	0.02	0.08	0.3	20
Vaccinated (Ad26.COV2.S)		Healthy	6 months after initial course	Spike	GM±GSD % Positive Cells	OX40, CD137	0.08	0.2	0.5		CD69, CD137	0.02	0.15	0.8	20
Vaccinated (NVX-CoV2373)		Healthy	6 months after initial course	Spike	GM±GSD % Positive Cells	OX40, CD137	0.27	0.48	0.9		CD69, CD137	0.06	0.2	0.75	20
Vaccinated (BNT162b2)		Healthy	2-4 Weeks After 2nd Dose	Spike	GM	OX40, CD137		0.175			CD69, CD137		0.15		21
Vaccinated (BNT162b2)		Healthy	6 months after 2nd Dose	Spike	Median± IQR % Positive Cells						CD69, CD137	0.03	0.05	0.1	24
Vaccinated (mRNA-1273 Low Dose)		Healthy	2 Weeks After 1st Dose	Spike	GM±SD % Positive Cells	OX40, CD137	0.065	0.14	0.3		CD69, CD137	0.03	0.03	0.14	22
Vaccinated (mRNA-1273 Low Dose)		Healthy	2 Weeks After 2nd Dose	Spike	GM±SD % Positive Cells	OX40, CD137	0.13	0.27	0.42		CD69, CD137	0.03	0.073	0.28	22
Vaccinated (mRNA-1273 Low Dose)		Healthy	6 months after 2nd Dose	Spike	GM±SD % Positive Cells	OX40, CD137	0.075	0.18	0.38		CD69, CD137	0.03	0.03	0.15	22
Vaccinated (BNT162b2)		Healthy	After 1st Dose	Spike	MEAN% Positive Cells	OX40, CD137		0.2							14
Vaccinated (BNT162b2)		Healthy	After 2nd Dose	Spike	MEAN% Positive Cells	OX40, CD137		0.7							14
Vaccinated (BNT162b2 + Infection)		Healthy	After 1st Dose	Spike	MEAN% Positive Cells	OX40, CD137		0.45							14
Vaccinated (BNT162b2 + Infection)		Healthy	After 2nd Dose	Spike	MEAN% Positive Cells	OX40, CD137		0.55							14
Vaccinated (mRNA/Ad26.COV2.S)		Healthy	2-4 weeks after initial course	Spike	% Positive Cells	OX40, CD137	0.7	0.9	1.1		CD69, CD137	0.95	0.65	0.2	25
Vaccinated (ChAdOx1 nCoV-19)		Healthy	52-71 Days after 2nd dose	Spike	MEAN±SD % Positive Cells	OX40, CD137		0.6			CD69, CD137		0.25		1
Convalescent cohort
Volunteer Characteristic	Type of Exposure	Health Status	Time after exposure (months)	Stimulant	Central Tendency Type	CD4 Markers Used	Lowest	Central Tendency	Highest		CD8 Markers Used	Lowest	Quantification	Highest	Reference
Convalescent		Healthy	1	Spike	GM±GSD % Positive Cells	OX40, CD137	0.18	0.32	0.6						13
Convalescent		Healthy	1	Spike	Mean	OX40, CD137		0.25							14
Convalescent		Healthy	1.5	Spike	GM±GSD % Positive Cells	OX40, CD137	0.1	0.4	1		CD69, CD137	0.012	0.03	0.07	15
Convalescent (Children)		Healthy	1.5	Spike	GM±GSD % Positive Cells	OX40, CD137	0.014	0.07	0.3		CD69, CD138				16
Convalescent (Mild)		Healthy	1.5	Spike	MEDIAN±IQR % Positive Cells	OX40, CD137	0.3	0.55	0.95		CD69, CD137	0.1	0.15	0.28	17
Convalescent (Severe)		Healthy	1.5	Spike	MEDIAN±IQR % Positive Cells	OX40, CD137	0.35	0.8	1.1		CD69, CD137	0.01	0.1	0.25	17
Convalescent (Asymptomatic)		Healthy	1.5	Spike	MEAN±SEM % Positive Cells	OX40, CD137		0.3			CD69, CD137		0.03		18
Convalescent (Mild)		Healthy	1.5	Spike	MEAN±SEM % Positive Cells	OX40, CD137		0.3			CD69, CD137		0.02		18
Convalescent (Severe)		Healthy	1.5	Spike	MEAN±SEM % Positive Cells	OX40, CD137		1			CD69, CD137		0.18		18
Convalescent (Children)		Healthy	1.5	Spike	GM±GSD % Positive Cells	OX40, CD137	0.014	0.065	0.3						16
Convalescent		Healthy	3	Spike	Mean +95% CI	OX40, CD137	0.35	0.35	0.91		CD69, CD137	0.28	0.25	1.19	19
Convalescent		Healthy	3	Spike	GM±GSD % Positive Cells	OX40, CD137	0.06	0.15	0.3		CD69, CD137	0.02	0.05	0.09	20
Convalescent		Healthy	3	Spike	MEDIAN % Positive Cells	OX40, CD137	0.045	0.07	0.1		CD69, CD137	0.05	0.09	0.17	21
Convalescent		Healthy	3	Spike	GM±GSD % Positive Cells	OX40, CD137	0.07	0.2	0.3		CD69, CD137	0.01	0.03	0.09	22
Convalescent (Mild)		Healthy	3	Spike	MEDIAN±IQR % Positive Cells	OX40, CD137	0.2	0.45	0.8		CD69, CD137	0.06	0.125	0.24	17
Convalescent (Severe)		Healthy	3	Spike	MEDIAN±IQR % Positive Cells	OX40, CD137	0.4	0.5	0.9		CD69, CD137	0.05	0.15	0.2	17
Convalescent (Asymptomatic)		Healthy	3	Spike	MEAN±SEM % Positive Cells	OX40, CD137		0.2			CD69, CD137		0.01		23
Convalescent (Mild)		Healthy	3	Spike	MEAN±SEM % Positive Cells	OX40, CD137		0.3			CD69, CD137		0.08		23
Convalescent (Severe)		Healthy	3	Spike	MEAN±SEM % Positive Cells	OX40, CD137		0.75			CD69, CD137		0.1		23
Convalescent		Healthy	6	Spike	Mean +95% CI	OX40, CD137	0.29	0.25	0.68		CD69, CD137	0.11	0.15	0.35	19
Convalescent		Healthy	6	Spike	MEDIAN±IQR % Positive Cells						CD69, CD137	0.01	0.04	0.08	24
Convalescent (Mild)		Healthy	6	Spike	MEDIAN±IQR % Positive Cells	OX40, CD137	0.19	0.25	0.55		CD69, CD137	0.09	0.125	0.28	17
Convalescent (Severe)		Healthy	6	Spike	MEDIAN±IQR % Positive Cells	OX40, CD137	0.2	0.25	0.5		CD69, CD137	0.02	0.075	0.15	17
Convalescent (Asymptomatic)		Healthy	6	Spike	MEAN±SEM % Positive Cells	OX40, CD137		0.4			CD69, CD137		0.08		23
Convalescent (Mild)		Healthy	6	Spike	MEAN±SEM % Positive Cells	OX40, CD137		0.5			CD69, CD137		0.05		23
Convalescent (Severe)		Healthy	6	Spike	MEAN±SEM % Positive Cells	OX40, CD137		0.6			CD69, CD137		0.09		23
Convalescent		Healthy	Not Mentioned	Spike	GM±GSD % Positive Cells	OX40, CD137	0.12	0.2	0.4						22
