# Supplementary material for: A quest for universal anti-SARS-CoV-2 T cell assay: systematic review, meta-analysis, and experimental validation
Source: NPJ Vaccines. 2024 Jan 2;9:3. doi: 10.1038/s41541-023-00794-9 (PMC10762233; doi:10.1038/s41541-023-00794-9)
Supplement: Supplementary file 3 — Supplementary Data 2 [file 41541_2023_794_MOESM3_ESM.xlsx]

## Sheet: Supplementary Data 2
Supplementary Data 2: Results from assays investigating T cell-mediated immunity to SARS-CoV-2 spike protein by ELISPOT assay
Type of Study	Assay	Exposure	Health Status	Stimulation	Central Tendency Type	Units for Range	IFNγ (Lower Value)	IFNγ (Mean/Median)	IFNγ (Upper Value)	Reference
Studies on Vaccinated Volunteers
BNT162b2 (Various dosages)	ELISPOT	1 week after 2nd Dose, Uninfected 18-56	Healthy	RBD Peptide Pool Overnight (Pre-sorted CD4+ Cells)	Median Spots Per 1 Million Cells	IQR		600		29
BNT162b2 (Various dosages)	ELISPOT	1 week after 2nd Dose, Uninfected 18-56	Healthy	RBD Peptide Pool Overnight (Pre-sorted CD8+ Cells)	Median Spots Per 1 Million Cells	IQR		800		29
BNT162b2 (Various dosages)	ELISPOT	1 week after 2nd Dose, Uninfected 18-56	Healthy	S1+S2 Peptide Pool Overnight (Pre-sorted CD4+ Cells)	Median Spots Per 1 Million Cells	IQR		1050		30
BNT162b2 (Various dosages)	ELISPOT	1 week after 2nd Dose, Uninfected 18-56	Healthy	S1+S2 Peptide Pool Overnight (Pre-sorted CD8+ Cells)	Median Spots Per 1 Million Cells	IQR		1000		30
BNT162b2	ELISPOT	Vaccinated (<2 weeks after 1st/2nd dose)	Healthy	S1	Median Spots Per 1 Million Cells	IQR	16	459.6	1044	31
BNT162b2	ELISPOT	Vaccinated (<2 weeks after 1st/2nd dose)	Healthy	S2	Median Spots Per 1 Million Cells	IQR	25	296.8	684	31
BNT162b2	ELISPOT	Vaccinated (<2 weeks after 1st/2nd dose)	Healthy	S1	Median Spots Per 1 Million Cells	IQR	316	458.4	544	31
BNT162b2	ELISPOT	Vaccinated (<2 weeks after 1st/2nd dose)	Healthy	S2	Median Spots Per 1 Million Cells	IQR	188	335.2	548	31
BNT162b2	ELISPOT	After 3 doses	Healthy	Spike	Mean Spots Per 1 Million Cells	IQR	110	200	280	32
BNT162b2	ELISPOT	21-25 days after 1st dose and Convalescent	Healthy	Spike	Median Spots Per 1 Million Cells	ST. Dev.	287	400	544	33
BNT162b2	ELISPOT	21-25 days after 1st dose	Healthy	Spike	Median Spots Per 1 Million Cells	IQR	26	38	110	33
BNT162b2	ELISPOT	Single Dosed + Infection	Healthy	Spike (Fresh PBMCs)	Median Spots Per 1 Million Cells	IQR	150	284	461	34
BNT162b2	ELISPOT	28 Days after 1st Dose	Healthy	Spike (Fresh PBMCs)	Median Spots Per 1 Million Cells	IQR	24	55	132	34
BNT162b2	ELISPOT	28 Days after 1st Dose + Infection	Healthy	Spike (Thawed PBMCs)	Median Spots Per 1 Million Cells	IQR	119	152	275	34
BNT162b2	ELISPOT	28 Days after 2nd Dose	Healthy	Spike (Thawed PBMCs)	Median Spots Per 1 Million Cells	IQR	104	162	258	34
BNT162b2	ELISPOT	2 months after 2nd dose + Infection (Young)	Healthy	S1	Median Spots Per 1 Million Cells	IQR	80	160	400	35
BNT162b2	ELISPOT	2 months after 2nd dose + Infection (Elderly)	Healthy	S1	Median Spots Per 1 Million Cells	IQR	80	260	400	35
BNT162b2	ELISPOT	2 months after 2nd dose (Young)	Healthy	S1	Median Spots Per 1 Million Cells	IQR	60	118	186	35
BNT162b2	ELISPOT	2 months after 2nd dose (Elderly)	Healthy	S1	Median Spots Per 1 Million Cells	IQR	32	54	110.28	35
BNT162b2	ELISPOT	28 Days after 1st Dose + Infection	Healthy	S1 (Thawed PBMCs)	Median Spots Per 1 Million Cells	IQR	60	90	160	34
BNT162b2	ELISPOT	28 Days after 1st Dose	Healthy	S1 (Thawed PBMCs)	Median Spots Per 1 Million Cells	IQR	0	10	25	34
BNT162b2	ELISPOT	28 Days after 2nd Dose	Healthy	S1 (Thawed PBMCs)	Median Spots Per 1 Million Cells	IQR		90		34
BNT162b2	ELISPOT	28 Days after 1st Dose	Healthy	S2 (Thawed PBMCs)	Median Spots Per 1 Million Cells	IQR	10	100	200	34
BNT162b2	ELISPOT	Single Dosed	Healthy	S2 (Thawed PBMCs)	Median Spots Per 1 Million Cells	IQR	0	10	35	34
BNT162b2	ELISPOT	28 Days after 2nd Dose	Healthy	S2 (Thawed PBMCs)	Median Spots Per 1 Million Cells	IQR	40	50	90	34
BNT162b2	ELISPOT	5-6 weeks after 1st Dose (Elderly)	Mixed	Spike	Median Spots Per 1 Million Cells			8		36
BNT162b2/mRNA-1273		Vaccinated (7-11 weeks after 2nd dose)	Healthy	Spike	Median Spots Per 1 Million Cells			222		58
BNT162b2/mRNA-1273	ELISPOT	1 month after 2nd Dose	Healthy	S1+S2	Mean Spots Per 1 Million Cells	ST. Dev.	0	40	100	37
BNT162b2/mRNA-1273	ELISPOT	1 month after 2nd Dose	Healthy	S1	Mean Spots Per 1 Million Cells	ST. Dev.	0	14.2	140	37
BNT162b2	ELISPOT	1 month after 2nd Dose	Healthy	S1+S2	Mean Spots Per 1 Million Cells	ST. Dev.	0	25.6	60	37
BNT162b2	ELISPOT	1 month after 2nd Dose	Healthy	S1	Mean Spots Per 1 Million Cells	ST. Dev.	0	26	40	37
BNT162b2	ELISPOT	85 Days after 2nd Dose	Healthy	Spike	GMT	CI	23.8	34.5	50	38
BNT162b2+ ChAdOx1 Booster	ELISPOT	28 Days after 3rd Dose	Healthy	Spike	GMT	CI	66.6	95.8	137.7	38
BNT162b2 +NVX Booster +	ELISPOT	28 Days after 3rd Dose	Healthy	Spike	GMT	CI	37.2	56.6	86.2	38
BNT162b2 +NVX 1/2 Dose Booster	ELISPOT	28 Days after 3rd Dose	Healthy	Spike	GMT	CI	23.7	35.3	52.7	38
BNT162b2	ELISPOT	85 Days Post 2nd Dose	Healthy	Spike	GMT	CI	21	29.4	41.2	38
BNT162b2 + BNT162b2 booster	ELISPOT	28 Days Post 3rd Dose	Healthy	Spike	GMT	CI	65.4	83.8	107.2	38
BNT162b2 + VLA Booster	ELISPOT	28 Days Post 3rd Dose	Healthy	Spike	GMT	CI	24.7	33.5	45.4	38
BNT162b2 + VLA 1/2 Dose Booster	ELISPOT	28 Days Post 3rd Dose	Healthy	Spike	GMT	CI	26.1	38.1	55.5	38
BNT162b2 + Ad26 Booster	ELISPOT	28 Days Post 3rd Dose	Healthy	Spike	GMT	CI	71.8	111	171.6	38
BNT162b2		85 Days Post 2nd Dose		Spike	GMT	CI	14.9	22	32.4	38
BNT162b2 + BNT162b2 1/2 dose booster		28 Days Post 3rd Dose		Spike	GMT	CI	55.1	78.4	111.5	38
BNT162b2 + mRNA1273 Booster		28 Days Post 3rd Dose		Spike	GMT	CI	72.8	112	172.3	38
BNT162b2 + CVN		28 Days Post 3rd Dose		Spike	GMT	CI	32.5	46.7	67	38
BNT162b2		28 Days after 2nd Dose (50+)		Spike	GM Spots per 1 million cells	CI	39	49	63	40
BNT162b2 1st Dose mRNA1273 2nd Dose		28 Days after 2nd Dose (50+)		Spike	GM Spots per 1 million cells	CI	58	76	99	40
BNT162b2 1st Dose NVX 2nd Dose		28 Days after 2nd Dose (50+)		Spike	GM Spots per 1 million cells	CI	22	29	38	40
mRNA-1273	ELISPOT	1 month after 2nd Dose	Healthy	Spike	Mean Spots Per 1 Million Cells	ST. Dev.	0	58.4	120	37
mRNA-1273	ELISPOT	1 month after 2nd Dose	Healthy	S1	Mean Spots Per 1 Million Cells	ST. Dev.	0	87.2	200	37
ChAdOx1	ELISPOT	2 weeks after 1st dose	Healthy 18-55	Spike	Median Spots Per 1 Million Cells	IQR	841	1187	2428	39
ChAdOx1	ELISPOT	2 weeks after 1st dose	Healthy 55-69	Spike	Median Spots Per 1 Million Cells	IQR	383	797	1817	39
ChAdOx1	ELISPOT	2 weeks after 1st dose	Healthy 70+	Spike	Median Spots Per 1 Million Cells	IQR	458	977	1914	39
ChAdOx1	ELISPOT	2 weeks after 2nd dose	Healthy 18-55	Spike	Median Spots Per 1 Million Cells	IQR	245	413	675	39
ChAdOx1	ELISPOT	2 weeks after 2nd dose	Healthy 55-69	Spike	Median Spots Per 1 Million Cells	IQR	462	798	1186	39
ChAdOx1	ELISPOT	2 weeks after 2nd dose	Healthy 70+	Spike	Median Spots Per 1 Million Cells	IQR	161	307	516	39
ChAdOx1	ELISPOT	2 weeks after 1st dose	Healthy 18-55	Spike	Median Spots Per 1 Million Cells	IQR	493	856	1802	41
ChAdOx1	ELISPOT	56 Days after 1st dose	Healthy 18-55	Spike	Median Spots Per 1 Million Cells	IQR	221	424	799	41
ChAdOx1	ELISPOT	16-17 Weeks after 1st Dose	Healthy	S1 (Fresh PBMCs)	Median Spots Per 1 Million Cells	IQR	50	60	110	42
ChAdOx1	ELISPOT	16-17 Weeks after 1st Dose	Healthy	S2 (Fresh PBMCs)	Median Spots Per 1 Million Cells	IQR	15	45	100	42
ChAdOx1	ELISPOT	16-17 Weeks after 1st Dose	Healthy	Spike (Fresh PBMCs)	Median Spots Per 1 Million Cells	IQR	16	100	256	42
ChAdOx1	ELISPOT	16-17 Weeks after 1st Dose	Healthy	S1 (10 day cultured PBMCs)	Median Spots Per 1 Million Cells	IQR	600	3500	3800	42
ChAdOx1	ELISPOT	16-17 Weeks after 1st Dose	Healthy	S2 (10 day cultured PBMCs)	Median Spots Per 1 Million Cells	IQR	300	1200	400	42
ChAdOx1	ELISPOT	16-17 Weeks after 1st Dose	Healthy	Spike (10 day cultured PBMCs)	Median Spots Per 1 Million Cells	IQR	1200	5500	7250	42
ChAdOx1	ELISPOT	Double Dosed, 12 weeks between doses (3 months after 2nd Dose)	Healthy	S1	Median Spots Per 1 Million Cells			35		43
ChAdOx1	ELISPOT	Double Dosed, 12 weeks between doses (3 months after 2nd Dose)	Healthy	S2	Median Spots Per 1 Million Cells			5		43
ChAdOx1	ELISPOT	Double Dosed, 17-24 weeks between doses (6 months after 2nd Dose)	Healthy	S1	Median Spots Per 1 Million Cells			330		43
ChAdOx1	ELISPOT	Double Dosed, 17-24 weeks between doses (6 months after 2nd Dose)	Healthy	S2	Median Spots Per 1 Million Cells			115		43
ChAdOx1	ELISPOT	1 month after 1st dose	Healthy	S1	Median Spots Per 1 Million Cells	IQR	165	397.5	702.5	44
ChAdOx1	ELISPOT	1 month after 1st dose	Healthy	S2	Median Spots Per 1 Million Cells	IQR	75	155	417.5	44
ChAdOx1	ELISPOT	Age 20-29, 3 months after second dose	Healthy	S1	Median Spots Per 1 Million Cells	IQR	100	300	700	44
ChAdOx1	ELISPOT	Age 20-29, 3 months after second dose	Healthy	S2	Median Spots Per 1 Million Cells	IQR	0	150	200	44
ChAdOx1	ELISPOT	Age 30-39, 3 months after second dose	Healthy	S1	Median Spots Per 1 Million Cells	IQR	100	500	650	44
ChAdOx1	ELISPOT	Age 30-39, 3 months after second dose	Healthy	S2	Median Spots Per 1 Million Cells	IQR	20	200	400	44
ChAdOx1	ELISPOT	Age 40-49, 3 months after second dose	Healthy	S1	Median Spots Per 1 Million Cells	IQR	300	550	1000	44
ChAdOx1	ELISPOT	Age 40-49, 3 months after second dose	Healthy	S2	Median Spots Per 1 Million Cells	IQR	100	400	500	44
ChAdOx1	ELISPOT	Age 50-59, 3 months after second dose	Healthy	S1	Median Spots Per 1 Million Cells	IQR	100	250	600	44
ChAdOx1	ELISPOT	Age 50-59, 3 months after second dose	Healthy	S2	Median Spots Per 1 Million Cells	IQR	25	100	200	44
ChAdOx1	ELISPOT	Age 60+, 3 months after second dose	Healthy	S1	Median Spots Per 1 Million Cells	IQR	350	450	650	44
ChAdOx1	ELISPOT	Age 60+, 3 months after second dose	Healthy	S2	Median Spots Per 1 Million Cells	IQR	75	150	400	44
ChAdOx1	ELISPOT	85+ Days Post 2nd Dose	Healthy	Spike	GMT	CI	35	48.1	66.3	38
ChAdOx1	ELISPOT	28 Days Post 3rd Dose	Healthy	Spike	GMT	CI	37.9	53	74.2	38
ChAdOx1 +NVX Booster +	ELISPOT	28 Days Post 3rd Dose	Healthy	Spike	GMT	CI	78.7	113.7	164.2	38
ChAdOx1 +NVX 1/2 Dose Booster	ELISPOT	28 Days Post 3rd Dose	Healthy	Spike	GMT	CI	73.9	113.7	131.1	38
ChAdOx1	ELISPOT	85+ Days Post 2nd Dose	Healthy	Spike	GMT	CI	30.9	42.6	58.8	38
ChAdOx1 + BNT162b2 booster	ELISPOT	28 Days Post 3rd Dose	Healthy	Spike	GMT	CI	81.7	115.5	163.3	38
ChAdOx1 + VLA Booster	ELISPOT	28 Days Post 3rd Dose	Healthy	Spike	GMT	CI	36.3	52.2	75	38
ChAdOx1 + VLA 1/2 Dose Booster	ELISPOT	28 Days Post 3rd Dose	Healthy	Spike	GMT	CI	40.4	55.5	76.3	38
ChAdOx1 + Ad26 Booster	ELISPOT	28 Days Post 3rd Dose	Healthy	Spike	GMT	CI	80.1	106	140.4	38
ChAdOx1	ELISPOT	85+ Days Post 2nd Dose		Spike	GMT	CI	27.8	39.5	56.2	38
ChAdOx1 + BNT162b2 1/2 dose booster	ELISPOT	28 Days Post 3rd Dose		Spike	GMT	CI	99.1	135.9	186.2	38
ChAdOx1 + mRNA1273 Booster	ELISPOT	28 Days Post 3rd Dose		Spike	GMT	CI	103.5	148.9	213.9	38
ChAdOx1 + CVN	ELISPOT	28 Days Post 3rd Dose		Spike	GMT	CI	14.9	22	66.3	38
ChAdOx1	ELISPOT	28 Days after 2nd Dose (50+)		Spike	GMT	CI	34	45	61	40
ChAdOx1 1st Dose mRNA1273 2nd Dose	ELISPOT	28 Days after 2nd Dose (50+)		Spike	GMT	CI	118	148	187	40
ChAdOx1 1st Dose NVX 2nd Dose	ELISPOT	28 Days after 2nd Dose (50+)		Spike	GMT	CI	159	190	227	40
CoronaVac	ELISPOT	28 days after vaccination	Healthy	Recombinant Spike	Mean Spots Per 1 Million Cells			1143.86		44
CoronaVac	ELISPOT	90 Days after Vaccination	Healthy	Recombinant Spike	Mean Spots Per 1 Million Cells			1631.7		44
Ad26.COV2.S	ELISPOT	2 weeks after single dose (5×10^10 virus particles)	Healthy 18-55	S1+S2 Peptide Pool 15-20 hours	Geometric Mean Spots Per 1 Million Cells			175		45
Ad26.COV2.S	ELISPOT	56 days post vaccination (various dosages)	Healthy 18-55	Spike	Median Spots Per 1 Million Cells			200		46
Ad26.COV2.S	ELISPOT	85 days post vaccination (various dosages)	Healthy 18-55	Spike	Median Spots Per 1 Million Cells			200		46
Ad5-vectored COVID-19 vaccine (Convidecia, Can Sino)	ELISPOT	28 days after vaccination	Healthy 18+	Spike	Median Spots Per 1 Million Cells	IQR	60	100	200	47
Ad5-vectored COVID-19 vaccine (Convidecia, Can Sino)	ELISPOT	14-18 days after vaccination	Healthy 18-60	Spike 12-24 h	Median Spots Per 1 Million Cells	IQR	120	208	300	48
Sinopharm	ELISPOT	Double Dosed, 3 months after second dose	Healthy	S1	Median Spots Per 1 Million Cells	IQR	47.5	100	260	51
Sinopharm	ELISPOT	Double Dosed, 3 months after second dose	Healthy	S2	Median Spots Per 1 Million Cells	IQR	14	55	190	51
Sinopharm	ELISPOT	Double Dosed, Age 20-39, 3 months after second dose	Healthy	S1	Median Spots Per 1 Million Cells	IQR	40	180	350	51
Sinopharm	ELISPOT	Double Dosed, Age 20-39, 3 months after second dose	Healthy	S2	Median Spots Per 1 Million Cells	IQR	16	120	250	51
Sinopharm	ELISPOT	Double Dosed, Age 40-59, 3 months after second dose	Healthy	S1	Median Spots Per 1 Million Cells	IQR	64	120	185	51
Sinopharm	ELISPOT	Double Dosed, Age 40-59, 3 months after second dose	Healthy	S2	Median Spots Per 1 Million Cells	IQR	25	45	100	51
Sinopharm	ELISPOT	Double Dosed, Age 60+, 3 months after second dose	Healthy	S1	Median Spots Per 1 Million Cells	IQR	35	75	256	51
Sinopharm	ELISPOT	Double Dosed, Age 60+, 3 months after second dose	Healthy	S2	Median Spots Per 1 Million Cells	IQR	1	55	150	51
INO-4800	ELISPOT	ELISPOT Responders +Non Responders 4 weeks post 2nd dose (1mg)	Healthy Uninfected 18-50	Spike	Median Spots Per 1 Million Cells	IQR	10	26.2	64.4	53
INO-4801	ELISPOT	ELISPOT Resonders 4 weeks post 2nd dose (1mg)	Healthy Uninfected 18-50	Spike	Median Spots Per 1 Million Cells	IQR	21.2	45.6	142.2	53
INO-4802	ELISPOT	ELISPOT Resonders 4 weeks post 2nd dose (2mg)	Healthy Uninfected 18-50	Spike	Median Spots Per 1 Million Cells	IQR	8.9	71	615.6	53
ARCoV	ELISPOT	1 week after 2nd Dose (5ug)	Healthy	RBD Peptide Pool	Mean Spots Per 1 Million Cells	ST. Dev.	45	300	385	28
ARCoV	ELISPOT	2 weeks after 2nd dose (5ug)	Healthy	RBD Peptide Pool	Mean Spots Per 1 Million Cells	ST. Dev.	15	400	500	28
ARCoV	ELISPOT	1 week after 2nd Dose (10ug)	Healthy	RBD Peptide Pool	Mean Spots Per 1 Million Cells	ST. Dev.	220	500	800	28
ARCoV	ELISPOT	2 weeks after 2nd dose (10ug)	Healthy	RBD Peptide Pool	Mean Spots Per 1 Million Cells	ST. Dev.	270	550	820	28
ARCoV	ELISPOT	1 week after 2nd Dose (15ug)	Healthy	RBD Peptide Pool	Mean Spots Per 1 Million Cells	ST. Dev.	320	500	630	28
ARCoV	ELISPOT	2 weeks after 2nd dose (15ug)	Healthy	RBD Peptide Pool	Mean Spots Per 1 Million Cells	ST. Dev.	250	525	750	28
ARCoV	ELISPOT	1 week after 2nd Dose (20ug)	Healthy	RBD Peptide Pool	Mean Spots Per 1 Million Cells	ST. Dev.	250	425	590	28
ARCoV	ELISPOT	2 weeks after 2nd dose (20ug)	Healthy	RBD Peptide Pool	Mean Spots Per 1 Million Cells	ST. Dev.	100	390	600	28
ARCoV	ELISPOT	1 week after 2nd Dose (25ug)	Healthy	RBD Peptide Pool	Mean Spots Per 1 Million Cells	ST. Dev.	300	500	600	28
ARCoV	ELISPOT	2 weeks after 2nd dose (25ug)	Healthy	RBD Peptide Pool	Mean Spots Per 1 Million Cells	ST. Dev.	420	550	620	28
CoronaVac	ELISPOT	2 weeks after 2nd dose	Healthy	Spike	Median Spots Per 1 Million Cells		116.6	206.5	283	50
CoronaVac+ChAdOx1	ELISPOT	High Antibody Titre After 2 Doses of CoronaVac before ChAdOx1 Booster	Healthy	Spike	Median Spots Per 1 Million Cells		81.61	143.06	204.51	54
CoronaVac+ChAdOx1	ELISPOT	Low Antibody Titre After 2 Doses of CoronaVac before ChAdOx1 Booster	Healthy	Spike	Median Spots Per 1 Million Cells	95% CI		58.67	53.11	54
ChAdOx1	ELISPOT	5-6 weeks after 1st Dose (Elderly)	Mixed	Spike	Median Spots Per 1 Million Cells			24		36
ChAdOx1/BNT162b2	ELISPOT	5-6 weeks after 1st Dose + Infection (Elderly)	Mixed	Spike	Median Spots Per 1 Million Cells			48		36
ChAdOx1/BNT162b2	ELISPOT	5-6 weeks after 1st Dose(Elderly)	Mixed	Spike	Median Spots Per 1 Million Cells			12		36
BBV152	ELISPOT	Vaccinated (2 weeks after 2nd Dose) 3ug Algel-IMDG	Healthy	S1	Median Spots Per 1 Million Cells	IQR	8	100	105	52
BBV152	ELISPOT	Vaccinated (2 weeks after 2nd Dose) 6ug Algel-IMDG	Healthy	S1	Median Spots Per 1 Million Cells	IQR	20	70	105	52
BBV152	ELISPOT	Vaccinated (2 weeks after 2nd Dose) 6ug Algel	Healthy	S1	Median Spots Per 1 Million Cells	IQR	15	20	80	52
BBIBP-CorV	ELISPOT	Vaccinated	Healthy Seropositive	S1	Median Spots Per 1 Million Cells	IQR	40	134.4	500	31
BBIBP-CorV	ELISPOT	Vaccinated	Healthy Seropositive	S2	Median Spots Per 1 Million Cells	IQR	20	82.4	188	31
BBIBP-CorV	ELISPOT	Vaccinated Convalescent	Healthy Seropositive	S1	Median Spots Per 1 Million Cells	IQR	72	72	312	31
BBIBP-CorV	ELISPOT	Vaccinated Convalescent	Healthy Seropositive	S2	Median Spots Per 1 Million Cells	IQR	60	60	300	31
Studies on Convalescent Volunteers
Convalescent	ELISPOT	Asymptomatic infection, Anti NP IgG+ for < 4 weeks	Healthy	Spike	Median Spots Per 1 Million Cells	IQR	70	100	300	57
Convalescent	ELISPOT	Asymptomatic infection, Persistent anti NP IgG+	Healthy	Spike	Median Spots Per 1 Million Cells	IQR	35	70	100	57
Convalescent	ELISPOT	Asymptomatic infection, Anti NP IgG- <6 weeks	Healthy	Spike	Median Spots Per 1 Million Cells	IQR	15	30	60	57
Convalescent	ELISPOT	Asymptomatic infection, Persistent anti NP IgG-	Healthy	Spike	Median Spots Per 1 Million Cells	IQR	9	25	70	57
Convalescent	ELISPOT	Asymptomatic Infection	Healthy	Spike	Median Spots Per 1 Million Cells			70		57
Convalescent	ELISPOT	Symptomatic Infection	Healthy	Spike	Median Spots Per 1 Million Cells			80		57
Convalescent	ELISPOT	Asymptomatic Infection	Unknown	Spike	Median Spots Per 1 Million Cells	IQR	0	0	0	56
Convalescent	ELISPOT	Mild Infection	Unknown	Spike	Median Spots Per 1 Million Cells	IQR	0	49	196	56
Convalescent	ELISPOT	Severe Infection	Unknown	Spike	Median Spots Per 1 Million Cells	IQR	0	96.5	519.25	56
Convalescent	ELISPOT	Asymptomatic-Mild/Moderate	Convalescent	Spike	Median Spots Per 1 Million Cells	IQR	45	100	150	61
Convalescent	ELISPOT	Asymptomatic	Convalescent	Spike	Median Spots Per 1 Million Cells	IQR	40	75	125	61
Convalescent	ELISPOT	Symptomatic	Convalescent	Spike	Median Spots Per 1 Million Cells	IQR	50	110	160	61
Convalescent	ELISPOT	Anti Spike IgG High	Convalescent	S1	Median Spots Per 1 Million Cells			28		63
Convalescent	ELISPOT	Anti Spike IgG High	Convalescent	S1+S2	Median Spots Per 1 Million Cells			40		63
Convalescent	ELISPOT	Anti Spike IgG Intermediate	Convalescent	S1	Median Spots Per 1 Million Cells			40		63
Convalescent	ELISPOT	Anti Spike IgG Intermediate	Convalescent	S1+S2	Median Spots Per 1 Million Cells			80		63
Convalescent	ELISPOT	Anti Spike IgG -	Convalescent	S1	Median Spots Per 1 Million Cells			12		63
Convalescent	ELISPOT	Anti Spike IgG -	Convalescent	S1+S2	Median Spots Per 1 Million Cells			24		63
Convalescent	ELISPOT	Infection	Healthy	Spike	Median Spots Per 1 Million Cells			30		58
Convalescent	ELISPOT	Infection	Healthy	Spike (CD8 Depletion)	Median Spots Per 1 Million Cells			180		58
Convalescent	ELISPOT	Infection	Healthy	S1+S2	Mean Spots Per 1 Million Cells	St. Dev.	0	28	44	37
Convalescent	ELISPOT	Infection	Healthy	S1	Mean Spots Per 1 Million Cells	St. Dev.	0	50	140	37
Convalescent	ELISPOT	Infection	Healthy	S1	Median Spots Per 1 Million Cells	Range	12	140.8	324	41
Convalescent	ELISPOT	Infection	Healthy	S2	Median Spots Per 1 Million Cells	Range	4	116.8	312	41
Convalescent	ELISPOT	Severe Infection	Mixed	S1	Mean Spots Per 1 Million Cells			767		27
Convalescent	ELISPOT	Severe Infection	Mixed	S2	Mean Spots Per 1 Million Cells			475.2		27
Convalescent	ELISPOT	Mild Infection	Unknown	S1	Median Spots Per 1 Million Cells	IQR	0	18.4	42	62
Young Mild IgG+	ELISPOT	Mild Infection	Unknown	S1	Median Spots Per 1 Million Cells	IQR	0	9.99	36.63	65
Young Mild IgG- IgA-IgM+	ELISPOT	Mild Infection	Unknown	S1	Median Spots Per 1 Million Cells	IQR	6.66	6.66	16.65	65
Convalescent	ELISPOT	Mixed severities	Unknown	S1	Median Spots Per 1 Million Cells	Range	0	116	936	59
Convalescent	ELISPOT	>21 days post Mild Symptom Onset	Mixed	Spike	Median Spots Per 1 Million Cells	IQR	153.18	361.3	2227.77	18
Convalescent	ELISPOT	>21 days post Severe Symptom Onset	Mixed	Spike	Median Spots Per 1 Million Cells	IQR	91.242	166.5	333.333	18
Convalescent	ELISPOT	Infection	Healthy	Spike (PBMCs expanded for 21 days)	Median Spots Per 1 Million Cells			6400		64
Convalescent	ELISPOT	45-92 days post positive test (Long Covid)	Healthy	S1	Mean Spots Per 1 Million Cells			25		60
Convalescent	ELISPOT	45-92 days post positive test (Long Covid)	Healthy	S2	Mean Spots Per 1 Million Cells			30		60
Convalescent	ELISPOT	45-92 days post positive test (Normal Recovery)	Healthy	S1	Mean Spots Per 1 Million Cells			160		60
Convalescent	ELISPOT	45-92 days post positive test (Normal Recovery)	Healthy	S2	Mean Spots Per 1 Million Cells			165		60
Convalescent	ELISPOT	31-99 days post infection	Unknown	Spike	Median Spots Per 1 Million Cells	IQR	20.25	52	96	17
Convalescent	ELISPOT	100-199 days post infection	Unknown	Spike	Median Spots Per 1 Million Cells	IQR	10	34	71	17
Convalescent	ELISPOT	>200 days post infection	Unknown	Spike	Median Spots Per 1 Million Cells	IQR	25	51	84.5	17
Convalescent	ELISPOT	>200 days post asymptomatic infection	Unknown	Spike	Median Spots Per 1 Million Cells	IQR	13	48	76.25	17
Convalescent	ELISPOT	>200 days post moderate/severe/critical infection	Unknown	Spike	Median Spots Per 1 Million Cells	IQR	44	72	93	17
Convalescent	ELISPOT	Infection	Healthy	S1 (Fresh PBMCs)	Median Spots Per 1 Million Cells	IQR	10	30	50	34
Convalescent	ELISPOT	Infection	Healthy	S2 (Fresh PBMCs)	Median Spots Per 1 Million Cells	IQR	10	20	50	34
Convalescent	ELISPOT	Infection	Healthy	Spike (Fresh PBMCs)	Median Spots Per 1 Million Cells	IQR	48	93	161	34
Studies on Active COVID-19 Patients
COVID-19 Patients	ELISPOT	Severe Infection	Unknown	S1	Mean Spots Per 1 Million Cells		64.22			27
COVID-19 Patients	ELISPOT	Severe Infection	Unknown	S2	Mean Spots Per 1 Million Cells		27.56			27
COVID-19 Patients	ELISPOT	Sample collected 18-61 days post +ve test (Mild Disease)	Various	Spike	Median Spots Per 1 Million Cells		180			158
COVID-19 Patients	ELISPOT	Sample collected 18-61 days post +ve test (Severe Disease)	Various	Spike	Median Spots Per 1 Million Cells		70			158
COVID-19 Patients	ELISPOT	Sample collected 18-61 days post +ve test (Critical Disease)	Various	Spike	Median Spots Per 1 Million Cells		35			158
COVID-19 Patients	ELISPOT	Sample collected 10-70 days post +ve test (Mild Disease)	Various	Spike	Median Spots Per 1 Million Cells		40			159
COVID-19 Patients	ELISPOT	Sample collected 10-70 days post +ve test (Severe Disease)	Various	Spike	Median Spots Per 1 Million Cells		150			159
COVID-19 Patients	ELISPOT	Sample collected 10-70 days post +ve test Critical Disease)	Various	Spike	Median Spots Per 1 Million Cells		120			159
COVID-19 Patients	ELISPOT	8 days post symptom onset (Children)	Unknown	Spike	Median Spots Per 1 Million Cells		90			160
COVID-19 Patients	ELISPOT	20 days post symptom onset (Children)	Unknown	Spike	Median Spots Per 1 Million Cells		75			160
COVID-19 Patients	ELISPOT	10 months post symptom onset (Children)	Unknown	Spike	Median Spots Per 1 Million Cells		20			160
COVID-19 Patients	ELISPOT	8 days post symptom onset (Mild Disease)	Unknown	Spike	Median Spots Per 1 Million Cells		225			160
COVID-19 Patients	ELISPOT	8 days post symptom onset (Moderate Disease)	Unknown	Spike	Median Spots Per 1 Million Cells		525			160
COVID-19 Patients	ELISPOT	8 days post symptom onset	Unknown	Spike	Median Spots Per 1 Million Cells		310			160
COVID-19 Patients	ELISPOT	20 days post symptom onset	Unknown	Spike	Median Spots Per 1 Million Cells		300			160
COVID-19 Patients	ELISPOT	5 weeks post symptom onset	Unknown	Spike	Median Spots Per 1 Million Cells		200			160
COVID-19 Patients	ELISPOT	10 months post symptom onset	Unknown	Spike	Median Spots Per 1 Million Cells		46			160
Studies on Immunocompromised Patients
B-cell Depleted MS Patients	ELISPOT	Active infection, Long Covid	B-cell Depletion	S1	Spots/ million T-cells		750-2000			161
Immunosuppressed	ELISPOT	28-40 days after 1st dose	Immunosuppressed Patients	Spike	Median Spots Per 1 Million Cells		15			162
Immunosuppressed	ELISPOT	18-29 days after 2nd dose	Immunosuppressed Patients	Spike	Median Spots Per 1 Million Cells		130			162
Healthy Controls	ELISPOT	28-40 days after 1st dose	Healthy	Spike	Median Spots Per 1 Million Cells		52			162
Healthy Controls	ELISPOT	18-29 days after 2nd dose	Healthy	Spike	Median Spots Per 1 Million Cells		86			162
HIV patients	ELISPOT	2 weeks after 1st dose of ChAdOx1	18-55 y/o HIV patients on ART	Spike	Median Spots Per 1 Million Cells		674			156
HIV patients	ELISPOT	2 weeks after 2nd dose of ChAdOx1	18-55 y/o HIV patients on ART	Spike	Median Spots Per 1 Million Cells		400			156
HIV patients	ELISPOT	3 weeks after 2nd dose of ChAdOx1	18-55 y/o HIV patients on ART	Spike	Median Spots Per 1 Million Cells		350			156
HIV patients	ELISPOT	4 weeks after second dose of ChAdOx1	18-55 y/o HIV patients on ART	Spike	Median Spots Per 1 Million Cells		333			156
Obese	ELISPOT	Infection	Obese	Spike	Median Spots Per 1 Million Cells		44			163
Healthy Controls	ELISPOT	Infection	Healthy	Spike	Median Spots Per 1 Million Cells		44			163
HSCT patients	ELISPOT	Vaccination (2 Doses)	HSCT	S1	Median Spots Per 1 Million Cells		2			66
HSCT patients	ELISPOT	Vaccination (2 Doses)	HSCT	S1+S2	Median Spots Per 1 Million Cells		4			66
Healthy Controls	ELISPOT	Vaccination (2 Doses)	Healthy	S1	Median Spots Per 1 Million Cells		28			66
Healthy Controls	ELISPOT	Vaccination (2 Doses)	Healthy	S1+S2	Median Spots Per 1 Million Cells		20			66
HSCT patients	ELISPOT	Vaccination (1 Dose)	HSCT	S1	Median Spots Per 1 Million Cells		4			66
HSCT patients	ELISPOT	Vaccination (1 Dose)	HSCT	S1+S2	Median Spots Per 1 Million Cells		8			66
Healthy Controls	ELISPOT	Active Infection	Healthy	S1	Median Spots Per 1 Million Cells		48			66
Healthy Controls	ELISPOT	Active Infection	Healthy	S1+S2	Median Spots Per 1 Million Cells		48			66
HSCT Patients	ELISPOT	Infection	HSCT	S1	Median Spots Per 1 Million Cells		20			66
HSCT patients	ELISPOT	Infection	HSCT	S1+S2	Median Spots Per 1 Million Cells		16			66
Healthy Controls	ELISPOT	Infection	Healthy	S1	Median Spots Per 1 Million Cells		12			66
Healthy Controls	ELISPOT	Infection	Healthy	S1+S2	Median Spots Per 1 Million Cells		20			66
HIV Patients on ART	ELISPOT	Infection	HIV Patients on ART	Spike	Median Spots Per 1 Million Cells		15			157
Healthy Controls	ELISPOT	Infection	Healthy	Spike	Median Spots Per 1 Million Cells		15			157
cMCAD Patients	ELISPOT	Infection, Mixed severities	cMCAD	S1	Median Spots Per 1 Million Cells		100			164
cMCAD Patients	ELISPOT	Infection, Mixed severities	cMCAD	S2	Median Spots Per 1 Million Cells		150			164
Healthy Controls	ELISPOT	Infection, Mild Disease	Healthy	S1	Median Spots Per 1 Million Cells		150			164
Healthy Controls	ELISPOT	Infection, Mild Disease	Healthy	S2	Median Spots Per 1 Million Cells		200			164
Healthy Controls	ELISPOT	Infection. Severe Disease	Healthy	S1	Median Spots Per 1 Million Cells		800			164
Healthy Controls	ELISPOT	Infection. Severe Disease	Healthy	S2	Median Spots Per 1 Million Cells		400			164
Kidney Transplant Patients	ELISPOT	4 weeks after 1st dose (Sinovac)	Kidney Transplant Patients	S1	Median Spots Per 1 Million Cells		8			165
Kidney Transplant Patients	ELISPOT	2 weeks after 2nd dose (Sinovac)	Kidney Transplant Patients	S1	Median Spots Per 1 Million Cells		20			165
Healthy Controls	ELISPOT	4 weeks after 1st dose (Sinovac)	Healthy	S1	Median Spots Per 1 Million Cells		4			165
Healthy Controls	ELISPOT	2 weeks after 2nd dose (Sinovac)	Healthy	S1	Median Spots Per 1 Million Cells		31			165
B-cell depleted Autoimmune Patients	ELISPOT	Infection	B-cell Depleted Autoimmunity	S1	Median Spots Per 1 Million Cells		200			166
B-cell depleted Autoimmune Patients	ELISPOT	Vaccination	B-cell Depleted Autoimmunity	S1	Median Spots Per 1 Million Cells		160			166
Healthy Controls	ELISPOT	Infection	Healthy	S1	Median Spots Per 1 Million Cells		80			166
Healthy Controls	ELISPOT	Vaccination	Healthy	S1	Median Spots Per 1 Million Cells		100			166
B-cell Depleted AAV patients	ELISPOT	Vaccination	B-cell Depleted AAV	S1	Median Spots Per 1 Million Cells		360			167
B-cell Depleted AAV patients	ELISPOT	Vaccination	B-cell Depleted AAV	S2	Median Spots Per 1 Million Cells		300			167
B-cell Depleted AAV patients	ELISPOT	Vaccination	B-cell Depleted AAV	Spike	Median Spots Per 1 Million Cells		720			167
B-cell Depleted AAV patients	ELISPOT	Vaccination	B-cell Depleted AAV	Spike	Median Spots Per 1 Million Cells		680			167
B-cell Depleted AAV patients	ELISPOT	Vaccination	B-cell Depleted AAV	RBD Peptide Pool	Median Spots Per 1 Million Cells		460			167
B-cell Depleted AAV patients	ELISPOT	Vaccination	B-cell Recovered AAV	S1	Median Spots Per 1 Million Cells		320			167
B-cell Depleted AAV patients	ELISPOT	Vaccination	B-cell Recovered AAV	S2	Median Spots Per 1 Million Cells		280			167
B-cell Depleted AAV patients	ELISPOT	Vaccination	B-cell Recovered AAV	Spike	Median Spots Per 1 Million Cells		480			167
B-cell Depleted AAV patients	ELISPOT	Vaccination	B-cell Recovered AAV	Spike	Median Spots Per 1 Million Cells		480			167
B-cell Depleted AAV patients	ELISPOT	Vaccination	B-cell Recovered AAV	RBD Peptide Pool	Median Spots Per 1 Million Cells		540			167
Healthy Controls	ELISPOT	Vaccination	Healthy	S1	Median Spots Per 1 Million Cells		280			167
Healthy Controls	ELISPOT	Vaccination	Healthy	S2	Median Spots Per 1 Million Cells		260			167
Healthy Controls	ELISPOT	Vaccination	Healthy	Spike	Median Spots Per 1 Million Cells		600			167
Healthy Controls	ELISPOT	Vaccination	Healthy	Spike	Median Spots Per 1 Million Cells		600			167
Healthy Controls	ELISPOT	Vaccination	Healthy	RBD Peptide Pool	Median Spots Per 1 Million Cells		600			167
Solid Organ Transplant Patients	FluoroSPOT	After 1st Dose	Solid Organ Transplant	S1	Median Spots Per 1 Million Cells		8			168
Solid Organ Transplant Patients	FluoroSPOT	After 2nd Dose	Solid Organ Transplant	S1	Median Spots Per 1 Million Cells		50			168
Healthy Controls	FluoroSPOT	After 1st Dose	Healthy	S1	Median Spots Per 1 Million Cells		110			168
Healthy Controls	FluoroSPOT	After 2nd Dose	Healthy	S1	Median Spots Per 1 Million Cells		700			168
Haematological Malignancy Patients	ELISPOT	2 weeks after 2nd dose	Haematological Malignancies	Spike	Median Spots Per 1 Million Cells		100			169
Haematological Malignancy Patients	ELISPOT	2 weeks after 2nd dose	Haematological Malignancies	RBD Peptide Pool	Median Spots Per 1 Million Cells		40			169
Kidney Transplant/Haemodialysis Patients	ELISPOT	Infection, 17-42 days post Symptom Onset	Kidney Transplant Patients/Haemodialysis	S1	Mean Spots Per 1 Million Cells		948			170
Kidney Transplant/Haemodialysis Patients	ELISPOT	Infection, 17-42 days post Symptom Onset	Kidney Transplant Patients/Haemodialysis	S2	Mean Spots Per 1 Million Cells		946			170
Cancer Patients treated with PD-1/PD-L1 inhibitors	ELISPOT	After 1st Dose, Infection	Cancer Patients	Spike	Median Spots Per 1 Million Cells		352.5			171
Cancer Patients treated with PD-1/PD-L1 inhibitors	ELISPOT	21 Days after 2nd Dose, Infection	Cancer Patients	Spike	Median Spots Per 1 Million Cells		362.5			171
Uninfected Vaccinated Cancer Patients treated with PD-1/PD-L1 inhibitors	ELISPOT	Between 1st and 2nd Dose	Cancer Patients	Spike	Median Spots Per 1 Million Cells		15			171
Cancer Patients treated with PD-1/PD-L1 inhibitors	ELISPOT	21 Days after 2nd Dose	Cancer Patients	Spike	Median Spots Per 1 Million Cells		90			171
Solid Organ Transplant Patients	ELISPOT	Vaccinated	Solid Organ Transplant	Spike	Median Spots Per 1 Million Cells		10			172
Healthy Controls	ELISPOT	Vaccinated	Healthy	Spike	Median Spots Per 1 Million Cells		110			172
Kidney Transplant Patients	ELISPOT	Infection	Kidney Transplant Patients	Spike	Mean Spots Per 1 Million Cells		40			173
Kidney Transplant Patients	ELISPOT	Vaccination, Infection	Kidney Transplant Patients	Spike	Mean Spots Per 1 Million Cells		75			173
Kidney Transplant Patients	ELISPOT	Vaccinated	Kidney Transplant Patients	Spike	Mean Spots Per 1 Million Cells		30			173
B-cell Depleted MS Patients	ELISPOT	Double Vaccinated	B-cell Depleted MS	S1	Median Spots Per 1 Million Cells		92			174
B-cell Depleted MS Patients	ELISPOT	Double Vaccinated	B-cell Depleted MS	Spike	Median Spots Per 1 Million Cells		47.2			174
Healthy Controls	ELISPOT	Double Vaccinated	Healthy	S1	Median Spots Per 1 Million Cells		38.4			174
Healthy Controls	ELISPOT	Double Vaccinated	Healthy	Spike	Median Spots Per 1 Million Cells		36			174
HIV Patients	ELISPOT	14 Days after Vaccination	HIV	Spike	Median Spots Per 1 Million Cells		700			110
HIV Patients	ELISPOT	28 days after vaccination	HIV	Spike	Median Spots Per 1 Million Cells		500			110
HIV Patients	ELISPOT	42 days after vaccination	HIV	Spike	Median Spots Per 1 Million Cells		500			110
HIV Patients	ELISPOT	56 days after vaccination	HIV	Spike	Median Spots Per 1 Million Cells		500			110
HIV Patients	ELISPOT	182 days after vaccination	HIV	Spike	Median Spots Per 1 Million Cells		500			110
