# Supplementary material for: A quest for universal anti-SARS-CoV-2 T cell assay: systematic review, meta-analysis, and experimental validation
Source: NPJ Vaccines. 2024 Jan 2;9:3. doi: 10.1038/s41541-023-00794-9 (PMC10762233; doi:10.1038/s41541-023-00794-9)
Supplement: Supplementary file 4 — Supplementary Data 3 [file 41541_2023_794_MOESM4_ESM.xlsx]

## Sheet: Supplementary Data 3
Supplementary Data 3: Results from assays investigating T cell-mediated immunity to SARS-CoV-2 spike protein by ICS assay
Vaccine	Asssay	Time of blood collection	Volunteers	Stimulation		Central tendency Type	IFNγ (CD4+)	IFNγ (CD8+)	IL-2 (CD4+)	IL-2 (CD8+)	TNFα (CD4+)	TNFα (CD8+)	IFNγ or IL-2 (CD4+)	IFNγ or IL-2 (CD8+)	Citation
BNT162b2 (Two Dose, 30ug)	ICS	1 week after 2nd Dose	Healthy Uninfected 18-56	RBD Peptide Pool Overnight		Mean % of cytokine secreting cells	0.03	0.22	0.06	0.01					30
mRNA-1273 (Two doses, 100ug)	ICS	3 weeks after 1st Dose	Healthy Uninfected 18-55	S1 Peptide Pool 6 hours		Median % of cytokine secreting cells	0.02 (0.01, 0.015)	0.01 (0-0.02)	0.03 (0.015-0.07)	0.01 (0-0.01)	0.05 (0.03-0.08)	0.01 (0-0.01)			67
mRNA-1273 (Two doses, 100ug)	ICS	3 weeks after 1st Dose	Healthy Uninfected 18-55	S2 Peptide Pool 6 hours		Median % of cytokine secreting cells	0.01 (0.005-0.03)	0.01 (0.01-0.02)	0.06 (0.01-0.07)	0.01 (0.01-0.02)	0.06 (004-0.08)	0.02 (0.01-0.02)			67
mRNA-1273 (Two doses, 100ug)	ICS	2 weeks after 2nd Dose	Healthy Uninfected 18-55	S1 Peptide Pool 6 hours		Median % of cytokine secreting cells	0.09 (0.04-0.12)	0.03 (0.01-0.04)	0.1 (0.05-0.15)	0.01 (0-0.025)	0.18 (0.12-0.24)	0.01 (0.01-0.03)			67
mRNA-1273 (Two doses, 100ug)	ICS	2 weeks after 2nd Dose	Healthy Uninfected 18-55	S2 Peptide Pool 6 hours		Median % of cytokine secreting cells	0.1 (0.07-0.12)	0.02 (0.01-0.02)	0.14 (0.08-0.17)	0.01 (0-0.02)	0.2 (0.12-0.21)	0.01 (0-0.02)			68
mRNA-1273 (Two doses, 100ug)	ICS	2 weeks after 2nd Dose	Healthy 55-71	S1 Peptide Pool 6 hours		Mean % of cytokine secreting cells, 95% CI	0.148 (0.101, 0.194)	0.058 (0.024, 0.091)	0.224 (0.122, 0.325)	0.029 (0.003, 0.054)	0.296 0.176, 0.416)	0.036 (0.002, 0.071)			68
mRNA-1273 (Two doses, 100ug)	ICS	2 weeks after 2nd Dose	Healthy 55-71	S2 Peptide Pool 6 hours		Mean % of cytokine secreting cells, 95% CI	0.16 (0.088, 0.232)	0.021 (0.001, 0.042)	0.255 (0.109, 0.401)	0.009 (-0.001, 0.018)	0.314 (0.151, 0.477)	0.016 (-0.005, 0.037)			68
mRNA-1273 (Two doses, 100ug)	ICS	2 weeks after 2nd Dose	Healthy 71<	S1 Peptide Pool 6 hours		Mean % of cytokine secreting cells, 95% CI	0.164 (0.077, 0.251)	0.126 (-0.012, 0.264)	0.214 (0.110, 0.318)	0.056 (-0.001, 0.113)	0.295 (0.145, 0.445)	0.087 (-0.018, 0.192)			68
mRNA-1273 (Two doses, 100ug)	ICS	2 weeks after 2nd Dose	Healthy 71<	S2 Peptide Pool 6 hours		Mean % of cytokine secreting cells, 95% CI	0.198 (0.054, 0.342)	0.021 (-0.004, 0.046)	0.271 (0.108, 0.434)	0.011 (0, 0.022)	0.345 (0.148, 0.542)	0.021 (0.005, 0.037)			68
Ad26.COV2.S (single dose, 5×10^10 virus particles)	ICS	2 weeks after single dose	Healthy 18-55	S1+S2 Peptide Pool 6 hours		Median % of cytokine secreting cells							0.08 (0.05-0.16)	0.07 (0.03-0.19)	71
Ad26.COV2.S (single dose, 5×10^10 virus particles)	ICS	2 weeks after single dose	Healthy 65+	S1+S2 Peptide Pool 6 hours		Median % of cytokine secreting cells							0.09 (0.04-0.17)	0.06 (0.02-0.12)	71
ChAdOx1 nCoV-19 (Two doses at 5×10¹⁰ viral particles)	ICS	4 weeks after second dose	Healthy Uninfected 18-85	Spike overlapping peptide pool		Median frequencies of total cytokine secreting cells	0.03 (0.01-0.04)	0.03 (0.01-0.07)	0.04 (0.02-0.07)	0.01 (0-0.03)	0.06 (0.03-0.08)	0.02 (0.01-0.05)			69
BB152 (Two doses @ D14; 3µg with Algel-IMDG)	ICS	2 weeks after 2nd dose	Healthy Uninfected 18-55	SARS-CoV-2 S1 scanning pool (16h); Inact. SARS-COV-2 antigen (12-16h)		Mean % of cytokine secreting cells	0.4 (0.2-1)	0.04 (0.01-0.2)							52
BB152 (Two doses @ D14; 6µg with Algel-IMDG)	ICS	2 weeks after 2nd dose	Healthy Uninfected 18-55	SARS-CoV-2 S1 scanning pool (16h); Inact. SARS-COV-2 antigen (12-16h)		Mean % of cytokine secreting cells	0.8 (0.3-1)	0.05 (0.01-1.3)							52
BB152 (Two doses @ D14; 6µg with Algel)	ICS	2 weeks after 2nd dose	Healthy Uninfected 18-55	SARS-CoV-2 S1 scanning pool (16h); Inact. SARS-COV-2 antigen (12-16h)		Mean % of cytokine secreting cells	0.1 (0.1-0.3)	0.02 (0.01-0.05)							52
ChAdOx1 nCoV-19	ICS	2 weeks after 1st dose	Healthy Uninfected 18-55	Spike		Median % of Cytokine Secreting cells; IQR	0.08 (0.06-0.1)	0.05 (0.02-0.08)	0.03 (0.015-0.06)	0.01 (0.01-0.02)	0.06 (0.02-0.075)	0.015 (0.01-0.02)			70
ChAdOx1 nCoV-19 (Two Doses)	ICS	14 Days post 2nd Dose	Healthy 50+	Spike		Median % of Cytokine Secreting cells; IQR	0.025 (0.01-0.08)		0.015 (0.01-0.025)		0.15 (0.075-0.28)				40
ChAdOx1 1st Dose mRNA1273 2nd Dose	ICS	14 Days post 2nd Dose	Healthy 50+	Spike		Median % of Cytokine Secreting cells; IQR	0.09 (0.04-0.18)		0.025 (0.015-0.06)		0.25 (0.11-0.37)				40
ChAdOx1 1st Dose NVX 2nd Dose	ICS	14 Days post 2nd Dose	Healthy 50+	Spike		Median % of Cytokine Secreting cells; IQR	0.11 (0.05-0.16)		0.055 (0.018-0.075)		0.35 (0.15-0.5)				40
BNT162b2	ICS	14 Days post 2nd Dose	Healthy 50+	Spike		Median % of Cytokine Secreting cells; IQR	0.05 (0.04-0.08)		0.02 (0.015-0.05)		0.25 (0.15-0.38)				40
BNT162b2 1st Dose mRNA 2nd Dose)	ICS	14 Days post 2nd Dose	Healthy 50+	Spike		Median % of Cytokine Secreting cells; IQR	0.07 (0.055-0.15)		0.02 (0.018-0.055)		0.26 (0.15-0.4)				40
BNT162b2 1st Dose NVX 2nd Dose)	ICS	14 Days post 2nd Dose	Healthy 50+	Spike		Median % of Cytokine Secreting cells; IQR	0.045 (0.021-0.15)		0.065 (0.03-0.08)		0.32 (0.2-0.42)				40
ChAdOx1	ICS	1-3 months post 2nd dose	Healthy	Spike		Mean; STD	0.22 (0.01-0.35)	0.16 (0.01-0.24)	0.24 (0-0.32)		0.32 (0.2-0.42)				1
