# Supplementary material for: A quest for universal anti-SARS-CoV-2 T cell assay: systematic review, meta-analysis, and experimental validation
Source: NPJ Vaccines. 2024 Jan 2;9:3. doi: 10.1038/s41541-023-00794-9 (PMC10762233; doi:10.1038/s41541-023-00794-9)
Supplement: Supplementary file 5 — Supplementary Data 4 [file 41541_2023_794_MOESM5_ESM.xlsx]

## Sheet: Supplementary Data 4
Supplementary Data 4: Results from assays investigating T cell-mediated immunity to SARS-CoV-2 spike protein by AIM assay by additional markers
Volunteer Characteristic	Exposure	Health Status	Stimulation	Central Tendency Type		CD4 Markers Used	Lower Value	Central Tendency	Upper Value	CD8 Markers Used		Central Tendency		Reference
Vaccinated	7 Days Post 1st Dose	Healthy	Spike	Mean % of +ve cells		HLA-DR, CD38		0.5		HLA-DR, CD38		0.5		114
Vaccinated	28 Days post 1st Dose	Healthy	Spike	Mean % of +ve cells		HLA-DR, CD38		1		HLA-DR, CD38		1.5		114
Vaccinated	7 Days Post 2nd Dose	Healthy	Spike	Mean % of +ve cells		HLA-DR, CD38		1		HLA-DR, CD38		1		114
Vaccinated	28 Days post 2nd Dose	Healthy	Spike	Mean % of +ve cells		HLA-DR, CD38		5		HLA-DR, CD38		2		114
Convalescent	Infection (Mixed Severities)	Unknown	Spike (w/o RBD)	Mean % of +ve cells		CD25, OX40	0.01	1	2.4					136
Convalescent	Infection (Mixed Severities)	Unknown	RBD	Mean % of +ve cells		CD25, OX40	0.01	0.5	1					136
Convalescent	Mild/Moderate Infection	Mixed	Spike	Mean % of +ve cells		CD40L		0.41						139
Convalescent	Mixed Severities	Mixed	Spike	Median % of +ve cells		CD40L		0.6		CD40L		0.5		140
Convalescent	Mixed Severities	Mixed	Spike	Mean % of +ve cells		CD40L		1.8		CD40L		2.2		140
Convalescent	Mild Infection	Mixed	Spike	Median % of +ve cells						CD40L		3.5		140
Convalescent	Infection (Hospitalised)	Mixed	Spike	Median % of +ve cells						CD40L		2.5		140
Convalescent	Infection (Ventilation)	Mixed	Spike	Median % of +ve cells						CD40L		2		140
Convalescent			Spike	Geo Mean % of +ve cells		OX40, CD40L		0.3	0.9					15
Vaccinated (mRNA-1273)	6 months after 2nd Dose		Spike	Geo Mean % of +ve cells		OX40, CD40L		0.4						20
Vaccinated (BNT162b2)	6 months after 2nd Dose		Spike	Geo Mean % of +ve cells		OX40, CD40L		0.25						20
Vaccinated (Ad26.COV2.S)	6 months after 2nd Dose		Spike	Geo Mean % of +ve cells		OX40, CD40L		0.2						20
Vaccinated (NVX-CoV2373)	6 months after 2nd Dose		Spike	Geo Mean % of +ve cells		OX40, CD40L		0.6						20
Convalescent	6 months after recovery					OX40, CD40L		0.25						20
Vaccinated (BNT162b2)	(6 months post 2nd Dose)	Healthy	Spike	Median % of +ve cells		CD69, CD40L		0.5						24
Convalescent	9 months after infection	Healthy	Spike	Median % of +ve cells		CD69, CD40L		0.4						24
Vaccinated (BNT162b2)	After 1st Dose		Spike	Mean % of +ve cells		CD69, CD137		0.25						14
Vaccinated (BNT162b2)	After 2nd Dose		Spike	Mean % of +ve cells		CD69, CD137		0.35						14
Vaccinated	10 Days after 1st Dose		Spike	Median % of +ve cells		CD137, CD40L		0.07						175
Vaccinated (BNT162b2)	21 Days After 1st Dose		Spike	Median % of +ve cells		CD137, CD40L		0.11						175
Vaccinated (BNT162b2)	1 week after 2nd dose		Spike	Median % of +ve cells		CD137, CD40L		0.25						175
Vaccinated (BNT162b2)	6 months after 2nd Dose		Spike	Median % of +ve cells		CD137, CD40L		0.16						175
