# Supplementary material for: A quest for universal anti-SARS-CoV-2 T cell assay: systematic review, meta-analysis, and experimental validation
Source: NPJ Vaccines. 2024 Jan 2;9:3. doi: 10.1038/s41541-023-00794-9 (PMC10762233; doi:10.1038/s41541-023-00794-9)
Supplement: Supplementary file 7 — Supplementary Data 6 [file 41541_2023_794_MOESM7_ESM.xlsx]

## Sheet: Raw Data
Supplementary Data 6: Correlation table and supporting data for T cell response evaluated by different assays in vaccinated and convalescent individuals.
T cell response tested in different sets of vaccinated individuals (Raw Data)
	CD4/CD137+OX40+	CD8/CD137+CD69+	CD4/OX40+CD25+	CD8/CD25+CD69+	CD4+ IFNγ+	CD4+ TNFα+	CD4+ IL-2+	CD8+ IFNγ+	CD8+ TNFα+	CD8+ GzB+	CD8+ IL-2+	IFNγ-ELISPOT/FluoroSpot	TNFα-Fluorospot	IL-2-FluoroSpot	GZB-FluoroSpot
1	0.01
2	0.007
3	0.164
4	0.09
5	0.001
6					0.001	0.001	0.001
7	0.067				0.001	0.001	0.001
8					0.001	0.001	0.017
9	0.066				0.12	0.1	0.001
10					0.17	0.2	0.16
11					0.13	0.12	0.318
12					0.001	0.001	0.015
13	0.057				0.1	0.03	0.022
14					0.001	0.001	0.02
15	0.091				0.13	0.05	0.079
16					0.001	0.001	0.006
17					0.013	0.049	0.022
18	0.047				0.18	0.05	0.001
19					0.09	0.001	0.042
20					0.021	0.02	0.001
21					0.102	0.001	0.027
22					0.12	0.001	0.043
23					0.001	0.001	0.001
24					0.02	0.05	0.032
25					0.02	0.001	0.011
26					0.001	0.001	0.025
27	0.001				0.03	0.02	0.001
28					0.001	0.001	0.001
29					0.037	0.001	0.001
30					0.006	0.001	0.001
31	0.09				0.66	0.216	0.001
32	0.4				0.001	0.053	0.14
33	0.001				0.001	0.001	0.03
34	0.16				0.51	0.083	0.22
35	0.06				0.28	0.123	0.1
36	0.17				0.001	0.021	0.08
37	0.001				3	0.035	0.05
38	0.036				0.1	0.001	0.001
39	0.25				0.001	0.001	0.016
40	0.49				0.04	0.001	0.001
41	0.156				3.03	0.00079	0.1
42	0.001				2.45	0.001	0.001
43	0.092				0.001	0.001	0.06
44	0.09				0.001	0.001	0.001
45	0.184				4.6	0.001	0.001
46	0.17				0.75	0.001	0.51
47	0.164				0.001	0.001	0.001
48	0.52				0.44	0.04	0.19
49	0.001				1.32	0.012	0.11
50	0.001				0.38	0.01412	0.001
51	0.01				0.07	0.01143	0.07
52	0.36				1.1	0.38	0.53
53	0.001				0.001	0.052	0.001
54	0.22				2.58	0.00134	0.05
55	0.001				0.45	0.055	0.063
56	0.001				0.001	0.001	0.025
57	0.001				0.27	0.01	0.001
58	0.14				7.22	0.285	0.04
59	0.001				0.001	0.025	0.02
60	0.001				0.001	0.069	0.566
61	0.001				0.001	0.019	0.001
62	0.2				0.001	0.003	0.001
63	0.01				0.001	0.001	0.001
64	0.11				1.08	0.01334	0.001
65	0.001				0.001	0.00593	0.036
66	0.22145				0.001	0.001	0.01
67	0.05				0.001	0.001	0.001
68	1.129				1.19	0.09	0.28
69	0.853				3.3	0.013	0.28
70	0.04				1.95	0.001	0.05
71	0.15				2.1	0.07	0.05
72	0.19				0.26	0.26	0.06
73	0.001				0.001	0.001	0.001
74	0.001				0.001	0.001	0.001
75	0.54				2	0.001	0.02
76	0.001				0.001	0.001	0.08
77	0.001				0.05	0.009	0.04
78	0.017				1.91	0.001	0.06
79	0.001				4	0.04	0.001
80	0.11				0.001	0.054	0.001
81	0.001				0.001	0.001	0.001
82	0.001				0.35	0.001	0.03
83	0.001				0.33	0.012	0.13
84	1.471				0.001	0.001	0.61
85	0.03				0.58	0.001	0.03
86	0.12		1.13		0.24	0.039						264
87	0.251		1.5		0.262	0.001						540
88	0.114		0.57		0.134	0.069						192
89	0.19		0.82		0.132	0.026						328
90	0.53		2		0.472	0.046						288
91	0.159		0.66		0.142	0.038						360
92	0.25		0.61		0.36	0.017						604
93	0.097		0.33		0.076	0.041						200
94	0.14		1.06		0.1	0.008						288
95	0.13		1.6		0.28	0.039						296
96	0.001		0.38		0.06	0.001						0
97	0.021		0.02		0.001	0.001						14
98	0.117		0.62		0.056	0.022						312
99	0.134		0.15		0.001	0.025						18
100	0.35		1.4		0.42	0.035						216
101	0.462		1.9		0.654	0.055						752
102	0.169		0.75		0.15	0.017						436
103	0.471		1.22		0.48	0.12						832
104	0.01		0.3		0.08	0.022						332
105	0.31		1.51		0.233	0.047						416
106	0.21		1.66		2.87	0.122						488
107	0.018		0.001		0.02	0.001						28
108	0.06		0.22		0.035	0.016						0
109	0.002		0.37		0.006	0.001						160
110	0.001		0.001		0.05	0.001						0
111	0.004		0.18		0.13	0.001						16
112	0.12				0.13	0.005	0.001
113	0.03				0.001	0.05	1.329
114	0.02742				2.07	0.081	0.25
115	0.004				0.001	0.003	0.001
116	0.033				1.33	0.062	0.08
117	0.022				0.001	0.001	0.001
118	0.083				0.07	0.05	0.001
119	0.001				0.32	0.025	0.001
120	0.048				0.18	0.08	0.04191
121	0.03057				0.56	0.19	0.001
122	0.036				0.001	0.001	0.001
123	0.042				0.51	0.011	0.001
124	0.22				0.16	0.023	0.099
125	0.071				0.24	0.001	0.014
126	0.09				0.02	0.12	0.059
127	0.04				3.8	0.031	0.02731
128	0.038				0.41	0.001	0.06
129	0.01411				1.12	0.02	0.388
130	0.0304				3	0.01	0.236
131	0.087				0.001	0.001	0.001
132	0.08208				0.62	0.02	0.001
133	0.38				0.27	0.052	0.001
134	0.001				0.001	0.001	0.001
135	0.146				0.001	0.03	0.001
136	0.09	0.43	0.16	0.19	0.215	0.112	0.105	0.374	0.07	0.001	0.001	28	98	44
137	0.07	1.09	0.26	0.055	0.001	0.041	0.193	0.001	0.001	6	0.13	80	0	44
138	0.0073	0.914	0.01457	0.076	0.001	0.01129	0.474	0.001	0.019	0.001	0.001	24	34	66
139	0.056	0.6	0.033	0.03	0.04291	0.028	0.18383	0.08	0.08	6.1	0.026	108	186	238
140	0.161	0.4	0.38	0.105	0.007	0.035	0.03963	0.011	0.001	0.001	0.001	56	70	26
141	0.001	0.22	0.021	0.02	0.001	0.02435	0.074	0.001	0.058	0.001	0.048	62	82	36
142	0.05	0.844	0.121	0.015	0.001	0.016	0.0915	0.014	0.001	1	0.031	28	18	40
143	0.042	0.19	0.18	0.001	0.02243	0.02543	0.151	0.001	0.001	0.001	0.001	6	112	18
144	0.03	0.341	0.16	0.007	0.112	0.003	0.14247	0.124	0.001	5.7	0.084	12	74	30
145	0.253	1.11	0.443	0.232	0.0291	0.092	0.287	0.078	0.001	0.001	0.001	772	188	154
146	0.062	0.2	0.065	0.046	0.0147	0.009	0.145	0.001	0.053	0.001	0.001	54	0	60
147	0.052	0.551	0.17	0.03	0.13078	0.152	0.20078	0.36	0.129	0.6	0.186	54	0	70
148	0.001	0.282	0.001	0.073	0.001	0.001	0.01099	0.001	0.001	0.001	0.001	98	98	228
149	0.09	0.24	0.09	0.052	0.07	0.08	0.19	0.001	0.114	6.3	0.149	128	0	58
150	0.053	0.15	0.124	0.22	0.021	0.05	0.05	0.001	0.05	1	0.13	680	146	212
151	0.11	1.55	0.1	0.191	0.12	0.032	0.265	0.23	0.001	0.001	0.001	190	212	0
152	0.042	0.26	0.092	0.133	0.01434	0.015	0.094	0.01675	0.001	0.001	0.02	100	178	4
153	0.009	0.29	0.067	0.028	0.001	0.01784	0.01742	0.001	0.022	0.4	0.001	30	54	32
154	0.13	0.73	0.201	0.001	0.015	0.013	0.18	0.001	0.001	0.5	0.156	0	0	0
155	0.06	0.11	0.1	0.03	0.013	0.01289	0.001	0.019	0.023	0.001	0.001	22	84	16
156	0.04	1.243	0.12	0.509	0.001	0.067	0.003	0.011	0.041	0.36	0.05	26	90	50
157	0.17	0.417	0.38	0.276	0.237	0.134	0.039	0.192	0.303	0.15	0.066	42	324	104
158	0.03	0.168	0.049	0.071	0.00222	0.01471	0.029	0.001	0.0517	0.001	0.018	48	80	60
159	0.045	0.054	0.05	0.046	0.01024	0.006	0.124	0.19	0.001	0.001	0.129	16	0	28
160	0.001	0.326	0.001	0.2625	0.001	0.06	0.07	0.09	0.024	1.24	0.001	128	44	80
161	0.066	0.358	0.092	0.217	0.024	0.052	0.003	0.071	0.059	0.65	0.05149	8	8	16
162	0.08	0.19	0.07	0.088	0.031	0.069	0.015	0.001	0.062	0.001	0.045	10	28	8
163	0.08	0.19	0.07	0.088	0.031	0.069	0.015	0.001	0.062	0.001	0.045	20	76	60
164	0.089	0.061	0.086	0.019	0.057	0.007	0.035	0.011	0.001	0.001	0.003	0	0	16
165	0.08283	0.08	0.102	0.0271	0.001	0.01	0.13283	0.024	0.04353	0.001	0.038	0	6	40
166	0.26	0.09	0.24	0.107	0.03755	0.041	0.144	0.04	0.034	0.001	0.31	114	160	198
167	0.031	0.318	0.111	0.222	0.084	0.021	0.112	0.337	0.331	1.8	0.139	34	122	126
168	0.18	0.17	0.71	0.11	0.02165	0.01	0.011	0.001	0.05	1.8	0.008	2	0	4
169	0.001	0.876	0.001	0.296	0.05	0.076	0.003	0.07	0.102	0.97	0.03	2	32	0
170	0.14	0.33223	0.25	0.117	0.049	0.059	0.012	0.044	0.068	0.32	0.001	10	170	24
171	0.061	0.398	0.116	0.268	0.001	0.07616	0.012	0.001	0.099	0.001	0.033	94	306	240
172	0.04	0.27	0.043	0.001	0.022	0.032	0.012	0.1	0.2	0.001	0.06	4	26	0
173	0.2	1.76	0.81	0.46	0.41	0.273	0.115	0.34	0.243	2.48	0.16	24	426	88
174	0.33	0.1	0.38	0.32	0.06	0.15	0.675	0.08	0.01	0.9	0.46	506		370	248
175	0.48	0.313	0.72	0.6	0.225	0.11	0.071	0.91	0.132	6.4	0.36	766		308	446
176	0.001	0.001	0.001	0.001	0.001	0.06	0.001	0.02	0.04	0.9	0.32
177	0.01	0.001	0.29	0.11	0.07	0.05	0.015	0.07	0.13	0.8	0.001	46		26	70
178	0.001	0.001	0.001	0.001	0.055	0.001	0.033	0.001	0.007	0.001	0.001
179	0.24	0.12	0.59	0.17	0.11	0.093	0.036	0.09	0.185	5.5	0.34	702		840	194
180	0.092	0.089	0.23	0.081	0.001	0.023	0.069	0.07	0.041	4.4	1.68
181	0.15	0.06	0.22	0.076	0.066	0.034	0.024	0.023	0.001	3.9	0.15	158		118	94
182	0.001	0.036	0.001	0.09	0.001	0.2	0.001	0.001	0.04	0.001	0.001	78		64	98
183	0.001	0.001	0.001	0.001	0.23	0.4	0.14	0.11	0.21	0.001	0.47
184	0.34	0.34	0.96	0.3	0.04	0.01	0.001	0.21	0.03	0.001	0.06	830		690	272
185	0.58	0.071	0.43	0.19	0.161	0.077	0.121	0.023	0.056	5.6	0.238	300		144	128
186	0.23	0.001	0.001	0.001	0.39	0.001	0.001	0.32	0.001	11.4	0.001	200		162	214
187	0.13	0.014	0.29	0.051	0.14	0.033	0.1	0.27	0.042	2.4	2.7
188	0.51	0.02	0.91	0.11	0.038	0.043	0.086	0.056	0.269	5.4	0.3	130		38	60
189	0.03	0.04	0.03	0.13	0.17	0.013	0.003	0.21	0.023	1.8	0.29	102		44	148
190	0.02	0.08	0.001	0.001	0.02	0.053	0.001	0.17	0.03	5.5	0.98
191	0.07	0.12	0.43	0.04	0.038	0.01	0.053	0.076	0.001	2.4	0.285	380		128	238
192	0.15	0.009	0.26	0.063	0.009	0.004	0.01	0.001	0.02424	0.14	0.001
193	0.33	0.022	0.61	0.068	0.04	0.044	0.001	0.01	0.022	3.8	3.62	72		66	40

## Sheet: Correlation (r)
Correlation table and supporting data for T cell response evaluated by different assays in vaccinated individuals. (r)
Correlation of T cell responses - Spearman r
		CD4/CD137+OX40+	CD8/CD137+CD69+	CD4/OX40+CD25+	CD8/CD25+CD69+	CD4+ IFNγ+	CD4+ TNFα+	CD4+ IL-2+	CD8+ IFNγ+	CD8+ TNFα+	CD8+ GzB+	CD8+ IL-2+	IFNγ-ELISPOT/FluoroSpot	TNFα-Fluorospot	IL-2-FluoroSpot	GZB-FluoroSpot
	CD4/CD137+OX40+	1	0.0108635	0.77452	0.351402	0.23957	0.234069	0.202141	0.222727	0.04755	0.270316	0.277228	0.556819	0.11591	0.290708	0.176066
	CD8/CD137+CD69+	0.0108635	1	0.124898	0.367681	-0.0958945	0.194084	0.335654	0.0722925	0.0314951	-0.0739115	-0.237252	-0.15096	0.255322	-0.0748279	0.738295
	CD4/OX40+CD25+	0.77452	0.124898	1	0.424133	0.570403	0.191398	0.192785	0.189842	0.0920886	0.285284	0.307987	0.580947	0.217721	0.22562	0.148761
	CD8/CD25+CD69+	0.351402	0.367681	0.424133	1	0.190943	0.467921	-0.0328769	0.240917	0.318026	0.0629326	0.0318102	0.365559	0.513231	0.346915	0.492435
	CD4+ IFNγ+	0.23957	-0.0958945	0.570403	0.190943	1	0.283532	0.235635	0.644142	0.327546	0.343306	0.297371	0.481439	0.231322	0.194632	0.311296
	CD4+ TNFα+	0.234069	0.194084	0.191398	0.467921	0.283532	1	0.315039	0.236573	0.558462	0.142957	0.321251	0.280365	0.346257	0.248471	-0.0440165
	CD4+ IL-2+	0.202141	0.335654	0.192785	-0.0328769	0.235635	0.315039	1	0.111904	-0.0602407	0.00798771	0.0965679	0.123958	-0.0387157	0.0881593	0.181076
	CD8+ IFNγ+	0.222727	0.0722925	0.189842	0.240917	0.644142	0.236573	0.111904	1	0.240875	0.311417	0.347829	0.230942	0.270677	0.211431	0.768598
	CD8+ TNFα+	0.04755	0.0314951	0.0920886	0.318026	0.327546	0.558462	-0.0602407	0.240875	1	0.135096	0.259871	-0.0572182	0.159295	0.144336	-0.149174
	CD8+ GzB+	0.270316	-0.0739115	0.285284	0.0629326	0.343306	0.142957	0.00798771	0.311417	0.135096	1	0.517656	0.326709	-0.136784	0.291323	0.0687759
	CD8+ IL-2+	0.277228	-0.237252	0.307987	0.0318102	0.297371	0.321251	0.0965679	0.347829	0.259871	0.517656	1	0.279093	-0.14846	0.337578	0.0718243
	IFNγ-ELISPOT/FluoroSpot	0.556819	-0.15096	0.580947	0.365559	0.481439	0.280365	0.123958	0.230942	-0.0572182	0.326709	0.279093	1	0.43805	0.715606	0.857143
	TNFα-Fluorospot	0.11591	0.255322	0.217721	0.513231	0.231322	0.346257	-0.0387157	0.270677	0.159295	-0.136784	-0.14846	0.43805	1	0.404251
	IL-2-FluoroSpot	0.290708	-0.0748279	0.22562	0.346915	0.194632	0.248471	0.0881593	0.211431	0.144336	0.291323	0.337578	0.715606	0.404251	1	0.758242
	GZB-FluoroSpot	0.176066	0.738295	0.148761	0.492435	0.311296	-0.0440165	0.181076	0.768598	-0.149174	0.0687759	0.0718243	0.857143		0.758242	1

## Sheet: Correlation (p value)
Correlation table and supporting data for T cell response evaluated by different assays in vaccinated individuals. P value
Correlation of T cell responses - p values
		CD4/CD137+OX40+	CD8/CD137+CD69+	CD4/OX40+CD25+	CD8/CD25+CD69+	CD4+ IFNγ+	CD4+ TNFα+	CD4+ IL-2+	CD8+ IFNγ+	CD8+ TNFα+	CD8+ GzB+	CD8+ IL-2+	IFNγ-ELISPOT/FluoroSpot	TNFα-Fluorospot	IL-2-FluoroSpot	GZB-FluoroSpot
	CD4/CD137+OX40+		0.935493	5.50879e-18	0.00683469	0.00170622	0.00219141	0.015474	0.0928616	0.723003	0.0401475	0.0351322	1.44942e-07	0.488315	0.0384965	0.562209
	CD8/CD137+CD69+	0.935493		0.350225	0.00451964	0.473951	0.144333	0.0100002	0.58969	0.814445	0.581363	0.0729374	0.290322	0.121839	0.601766	0.00531793
	CD4/OX40+CD25+	5.50879e-18	0.350225		0.000906907	1.47687e-08	0.0811475	0.147089	0.153482	0.491754	0.0299543	0.0186733	3.03979e-08	0.189148	0.111406	0.625507
	CD8/CD25+CD69+	0.00683469	0.00451964	0.000906907		0.151068	0.000212402	0.806458	0.0684908	0.0149819	0.638846	0.812621	0.00834265	0.000983714	0.0126298	0.0895047
	CD4+ IFNγ+	0.00170622	0.473951	1.47687e-08	0.151068		8.05054e-05	0.00253992	4.88611e-08	0.0120776	0.00833142	0.0233928	9.31112e-06	0.162303	0.171117	0.298147
	CD4+ TNFα+	0.00219141	0.144333	0.0811475	0.000212402	8.05054e-05		4.44185e-05	0.0737854	5.22731e-06	0.284377	0.0139371	0.0135225	0.0332099	0.078724	0.887895
	CD4+ IL-2+	0.015474	0.0100002	0.147089	0.806458	0.00253992	4.44185e-05		0.402978	0.653287	0.952546	0.470837	0.386138	0.817491	0.538439	0.550148
	CD8+ IFNγ+	0.0928616	0.58969	0.153482	0.0684908	4.88611e-08	0.0737854	0.402978		0.0685407	0.0173336	0.00746343	0.102997	0.100244	0.136387	0.00306501
	CD8+ TNFα+	0.723003	0.814445	0.491754	0.0149819	0.0120776	5.22731e-06	0.653287	0.0685407		0.311963	0.0488352	0.690028	0.339437	0.31225	0.627268
	CD8+ GzB+	0.0401475	0.581363	0.0299543	0.638846	0.00833142	0.284377	0.952546	0.0173336	0.311963		3.16355e-05	0.019287	0.412851	0.0380689	0.824026
	CD8+ IL-2+	0.0351322	0.0729374	0.0186733	0.812621	0.0233928	0.0139371	0.470837	0.00746343	0.0488352	3.16355e-05		0.0473325	0.373713	0.0154095	0.819342
	IFNγ-ELISPOT/FluoroSpot	1.44942e-07	0.290322	3.03979e-08	0.00834265	9.31112e-06	0.0135225	0.386138	0.102997	0.690028	0.019287	0.0473325		0.0059477	3.60138e-09	0.000361114
	TNFα-Fluorospot	0.488315	0.121839	0.189148	0.000983714	0.162303	0.0332099	0.817491	0.100244	0.339437	0.412851	0.373713	0.0059477		0.0118293
	IL-2-FluoroSpot	0.0384965	0.601766	0.111406	0.0126298	0.171117	0.078724	0.538439	0.136387	0.31225	0.0380689	0.0154095	3.60138e-09	0.0118293		0.00379147
	GZB-FluoroSpot	0.562209	0.00531793	0.625507	0.0895047	0.298147	0.887895	0.550148	0.00306501	0.627268	0.824026	0.819342	0.000361114		0.00379147
